# Supplementary material for: Disentangle the Causes of the Road Barrier Effect in Small Mammals through Genetic Patterns
Source: PLoS One. 2016 Mar 15;11(3):e0151500. doi: 10.1371/journal.pone.0151500 (PMC4792435; doi:10.1371/journal.pone.0151500)
Supplement: S1 File — Microsatellite genotypes of the 302 wood mice samples arranged by trap line in GENALEX format. (XLSX) [file pone.0151500.s001.xlsx]

## Sheet: Sheet1
9	302	12	26	25	25	25	25	25	23	27	24	27	25	25
			A2_1E	A2_1W	A2_2E	A2_2W	AP51_1N	AP51_1S	AP51_2N	AP51_2S	AP6_1E	AP6_1W	AP6_2E	AP6_2W
Sample	pop	AS7		AS11		AS20		AS34		SCFM2		SCFM6		SCFM9		SFM2		TNF
As111	A2_1E	112	116	226	226	137	143	114	120	188	196	220	220	144	144	205	211	116	120
As112	A2_1E	96	110	252	252	141	143	118	120	180	194	206	214	128	146	205	221	100	108
As131	A2_1E	98	114	226	290	129	137	106	114	174	182	222	224	136	136	201	209	124	124
As133	A2_1E	96	96	232	232	133	139	110	116	164	186	200	220	132	134	195	195	118	120
As134	A2_1E	98	122	282	282	129	139	106	116	176	200	208	220	140	150	205	207	114	118
As141	A2_1E	100	112	236	246	145	147	122	124	196	218	210	210	134	136	205	219	124	128
As142	A2_1E	96	114	218	274	143	145	120	122	210	218	210	218	134	134	213	219	118	140
As143	A2_1E	74	102	250	254	129	133	106	110	180	214	228	230	130	150	201	213	118	124
As149	A2_1E	114	118	230	252	137	145	114	122	182	200	204	230	140	152	205	205	100	118
As439	A2_1E	112	116	232	240	135	137	112	114	178	202	214	214	134	138	201	205	118	122
As440	A2_1E	98	116	238	250	129	147	106	124	192	196	214	218	124	134	201	213	102	114
As441	A2_1E	98	114	242	242	151	155	128	132	210	264	212	226	132	134	195	223	108	108
As442	A2_1E	100	104	242	242	145	155	122	132	178	180	210	224	136	142	195	211	108	114
As443	A2_1E	98	112	240	246	129	131	106	108	174	174	216	222	140	146	199	215	118	124
As444	A2_1E	100	120	228	236	139	143	116	120	186	188	210	214	132	140	197	213	110	118
As445	A2_1E	106	120	218	260	137	147	114	124	216	218	206	206	136	136	201	205	118	124
As446	A2_1E	100	120	234	234	121	141	98	118	212	226	206	218	138	138	209	209	122	124
As464	A2_1E	98	108	238	282	135	137	112	114	198	198	218	222	144	144	207	213	116	120
As465	A2_1E	90	100	218	286	123	143	100	120	178	178	210	214	130	136	203	213	118	122
As466	A2_1E	116	116	226	280	131	139	108	116	168	228	206	214	124	130	195	201	120	130
As467	A2_1E	98	100	218	242	141	155	118	132	178	178	214	224	130	136	211	213	108	118
As468	A2_1E	96	100	242	252	139	145	116	122	180	184	208	210	136	142	201	211	114	132
As469	A2_1E	116	118	236	236	147	151	124	128	194	216	206	206	132	136	205	207	110	110
As470	A2_1E	102	128	236	238	145	153	122	130	180	188	206	218	130	144	199	205	122	124
As473	A2_1E	118	120	244	244	121	141	98	118	190	196	214	228	134	140	203	215	104	108
As478	A2_1E	100	110	244	244	121	135	98	112	168	212	212	212	130	130	205	217	110	110
As104	A2_1W	74	102	288	288	137	141	114	118	192	192	200	218	144	148	205	209	116	118
As105	A2_1W	112	118	224	224	133	141	110	118	176	178	210	224	122	122	203	207	116	122
As106	A2_1W	96	116	246	288	141	145	118	122	178	198	206	214	122	150	201	211	112	116
As107	A2_1W	108	122	232	288	137	147	114	124	170	220	206	206	138	138	193	201	118	120
As108	A2_1W	106	118	228	230	145	149	122	126	190	238	214	222	134	136	217	217	114	114
As109	A2_1W	98	108	238	238	131	143	108	120	176	194	206	210	126	140	207	207	112	138
As110	A2_1W	74	96	234	234	115	145	92	122	188	196	218	222	138	140	201	209	100	114
As115	A2_1W	98	110	238	238	137	143	114	120	198	212	200	212	124	132	209	223	116	124
As116	A2_1W	90	98	238	238	143	151	120	128	172	198	202	202	124	146	209	223	122	124
As117	A2_1W	114	114	226	252	143	147	120	124	196	196	206	206	132	132	205	205	98	112
As118	A2_1W	74	74	230	238	119	153	96	130	198	198	226	226	132	142	205	207	120	124
As119	A2_1W	90	104	268	270	129	145	106	122	188	192	212	212	128	148	209	215	112	112
As120	A2_1W	92	94	218	218	123	141	100	118	194	216	206	212	124	138	195	213	110	124
As124	A2_1W	106	120	230	236	129	137	106	114	178	212	206	206	136	136	207	207	114	126
As125	A2_1W	100	116	234	234	123	147	100	124	202	222	210	224	124	138	201	207	116	134
As126	A2_1W	98	120	218	236	131	143	108	120	198	198	200	216	134	134	197	209	112	126
As127	A2_1W	74	108	230	230	137	145	114	122	188	232	210	220	124	134	205	211	108	114
As128	A2_1W	74	104	230	230	123	135	100	112	188	220	224	224	122	134	211	215	110	118
As129	A2_1W	114	116	234	250	139	145	116	122	168	216	218	226	126	148	209	211	114	124
As130	A2_1W	106	114	226	230	137	145	114	122	178	190	212	212	136	136	207	217	114	114
As132	A2_1W	106	120	230	232	137	139	114	116	178	212	214	220	136	136	195	217	114	124
As135	A2_1W	104	116	246	266	141	143	118	120	190	192	212	234	140	146	195	209	108	112
As144	A2_1W	74	108	266	266	129	147	106	124	174	198	222	226	142	146	201	205	108	114
As146	A2_1W	104	120	266	266	133	137	110	114	170	196	200	226	122	122	207	215	114	132
As147	A2_1W	104	118	224	274	125	151	102	128	182	198	214	214	132	136	207	211	114	114
As447	A2_2E	100	112	234	290	121	137	142	142	186	192	220	224	132	132	205	219	106	118
As448	A2_2E	100	116	270	282	139	145	150	152	180	188	202	212	142	146	201	207	114	116
As450	A2_2E	108	116	262	270	123	145	128	150	188	194	202	224	124	146	207	211	114	114
As471	A2_2E	100	102	262	282	137	139	146	152	180	180	208	212	142	142	201	211	110	116
As472	A2_2E	102	102	230	246	137	143	156	156	202	218	218	224	136	138	207	211	108	116
As479	A2_2E	100	106	240	276	129	131	140	164	166	186	210	214	142	142	211	223	116	134
As480	A2_2E	116	120	218	252	127	145	138	144	210	216	212	226	130	134	201	201	112	124
As482	A2_2E	106	124	234	234	129	141	140	168	192	204	200	212	130	134	193	211	116	134
As483	A2_2E	122	122	232	232	137	149	130	130	162	180	206	206	132	136	213	219	108	118
As486	A2_2E	92	100	224	246	123	141	126	138	168	196	218	220	124	130	219	219	122	130
As498	A2_2E	96	116	262	270	129	145	128	150	194	218	202	218	110	146	205	211	112	114
As499	A2_2E	112	112	246	270	143	147	136	156	188	218	226	244	136	136	207	211	108	114
As602	A2_2E	102	104	274	274	135	141	126	168	162	198	212	228	128	130	193	223	116	122
As603	A2_2E	96	98	246	284	129	133	130	140	180	186	210	214	136	136	201	201	106	114
As605	A2_2E	102	118	230	232	137	137	152	152	172	202	210	210	128	138	207	211	116	116
As606	A2_2E	74	74	242	282	147	147	164	164	194	194	200	200	128	128	217	219	120	124
As607	A2_2E	106	112	226	252	141	143	138	138	188	202	206	218	142	148	199	213	118	120
As608	A2_2E	74	106	242	282	147	155	134	154	162	186	214	214	134	148	199	205	116	116
As617	A2_2E	110	112	270	274	147	147	142	142	198	218	206	206	134	136	211	211	108	108
As618	A2_2E	100	100	232	274	147	147	140	140	172	198	200	228	130	146	205	223	122	122
As621	A2_2E	74	108	246	282	139	155	154	158	174	210	210	216	148	148	199	211	110	116
As622	A2_2E	106	110	250	282	135	139	136	160	162	186	206	206	138	148	199	205	116	116
As623	A2_2E	102	102	246	246	141	141	144	144	182	182	206	222	148	148	207	211	112	116
As627	A2_2E	98	124	232	252	147	153	124	140	162	184	208	208	134	158	205	211	114	122
As629	A2_2E	106	126	236	236	127	147	140	154	168	218	212	214	142	152	201	207	106	116
As434	A2_2W	92	108	250	260	135	137	150	168	178	196	212	230	128	148	199	203	114	116
As451	A2_2W	102	110	270	270	143	147	148	160	182	218	210	222	122	122	207	211	108	114
As452	A2_2W	96	116	246	266	139	139	136	164	190	196	212	212	124	124	199	211	122	128
As453	A2_2W	96	102	250	266	131	139	126	136	182	190	210	214	130	132	199	211	108	122
As454	A2_2W	92	116	226	226	133	143	126	164	182	188	206	220	142	142	205	211	108	116
As456	A2_2W	116	126	218	234	121	149	146	146	198	210	210	224	122	130	207	221	110	122
As457	A2_2W	102	110	250	250	143	145	126	136	196	196	206	210	134	134	207	211	108	114
As458	A2_2W	110	122	232	252	133	145	136	148	168	180	206	218	134	146	207	207	114	138
As459	A2_2W	90	90	218	242	135	145	138	164	176	178	224	228	124	138	211	215	116	116
As460	A2_2W	74	108	250	260	133	137	154	166	178	196	212	224	128	142	199	203	114	116
As461	A2_2W	92	110	218	218	131	149	148	150	198	220	222	222	124	134	201	211	114	142
As485	A2_2W	110	116	234	236	141	143	160	160	198	198	214	224	152	152	207	211	110	118
As487	A2_2W	98	110	222	234	135	143	142	160	190	198	214	230	136	152	195	207	118	120
As488	A2_2W	110	116	218	234	135	145	126	142	184	198	214	214	136	148	195	205	118	120
As489	A2_2W	96	100	222	222	147	147	140	150	162	178	210	218	138	148	205	205	122	124
As491	A2_2W	96	110	260	260	139	149	126	166	168	198	206	220	148	148	195	217	112	114
As492	A2_2W	74	98	226	246	133	137	140	140	164	164	216	224	138	142	203	217	124	126
As610	A2_2W	116	124	226	242	123	133	164	164	184	188	206	216	124	142	205	211	106	130
As612	A2_2W	94	106	236	266	127	141	158	160	188	188	230	236	130	138	201	211	124	126
As613	A2_2W	96	124	222	242	141	143	164	164	184	184	210	210	134	138	211	213	120	130
As614	A2_2W	108	126	242	270	133	145	138	166	176	178	212	212	124	138	211	211	114	124
As615	A2_2W	74	90	238	260	133	137	150	168	216	220	224	230	128	142	205	211	114	114
As616	A2_2W	96	108	236	236	143	145	138	158	172	196	226	226	128	138	207	213	114	116
As624	A2_2W	96	126	246	260	139	149	126	162	168	182	214	220	124	146	195	215	112	120
As625	A2_2W	96	96	266	286	139	147	146	158	192	192	210	224	128	148	207	207	124	124
RG012	AP51_1N	110	126	236	248	127	151	142	142	168	208	208	212	138	138	213	219	110	122
RG024	AP51_1N	112	120	242	260	119	153	138	160	178	216	214	224	126	136	201	205	112	122
RG035	AP51_1N	96	96	238	286	131	139	124	136	194	198	210	222	140	140	205	211	116	120
RG044	AP51_1N	96	126	242	242	127	151	124	146	166	168	208	238	138	138	201	211	110	118
RG066	AP51_1N	114	122	248	248	137	141	138	160	176	188	216	220	132	132	215	223	114	120
RG076	AP51_1N	112	120	218	240	129	153	138	138	178	178	218	218	126	136	205	211	110	112
RG078	AP51_1N	116	118	254	256	129	143	162	162	168	214	206	220	128	138	209	213	114	116
RG094	AP51_1N	114	116	252	254	139	143	128	154	182	192	200	226	134	140	207	211	106	124
RG101	AP51_1N	96	114	210	210	135	143	128	138	200	220	208	216	138	142	201	221	108	118
RG102	AP51_1N	100	100	246	246	141	141	154	162	200	200	214	218	130	136	207	207	122	124
RG104	AP51_1N	90	98	216	216	141	145	134	134	202	212	204	208	126	144	207	211	108	118
RG114	AP51_1N	114	114	216	216	131	145	128	140	192	192	216	218	134	142	207	207	112	130
RG116	AP51_1N	110	118	218	262	145	149	128	160	168	182	202	204	130	156	193	197	114	116
RG119	AP51_1N	114	126	218	218	135	149	156	156	182	214	208	238	132	138	211	223	110	124
RG126	AP51_1N	92	102	228	244	141	143	128	128	200	204	210	212	126	136	209	221	120	130
RG140	AP51_1N	104	124	234	264	139	141	140	140	214	218	206	212	134	138	201	205	118	124
RG142	AP51_1N	100	116	218	252	131	139	158	160	168	168	206	206	132	138	209	209	104	138
RG144	AP51_1N	96	114	270	270	135	143	128	138	200	220	208	216	138	142	201	221	108	118
RG145	AP51_1N	114	114	260	268	135	143	128	156	174	182	216	228	134	140	201	201	118	124
RG147	AP51_1N	96	112	240	242	129	139	134	144	182	198	204	220	126	138	199	205	104	114
RG149	AP51_1N	96	116	218	248	139	141	154	154	182	196	226	236	134	134	207	215	114	124
RG151	AP51_1N	74	102	252	252	129	145	138	150	190	196	212	216	124	134	195	207	116	120
RG152	AP51_1N	100	116	240	248	147	159	154	154	200	216	216	224	128	130	207	207	122	124
RG155	AP51_1N	114	114	260	260	135	149	128	160	182	220	206	216	138	138	201	201	118	122
RG161	AP51_1N	108	116	240	266	141	145	146	146	178	198	212	228	136	150	207	207	118	120
RG001	AP51_1S	116	116	234	258	137	141	126	126	186	186	206	242	134	136	203	203	108	120
RG002	AP51_1S	110	120	240	286	139	141	152	160	184	200	206	238	138	154	195	201	118	126
RG003	AP51_1S	102	106	248	282	137	141	144	164	162	202	208	208	134	138	201	207	120	122
RG004	AP51_1S	90	120	242	242	137	137	164	172	192	192	210	238	134	140	205	207	118	120
RG030	AP51_1S	98	100	238	286	137	139	124	154	172	172	206	222	142	150	211	213	116	122
RG031	AP51_1S	116	116	244	254	135	143	152	152	180	198	214	216	136	140	207	209	122	136
RG036	AP51_1S	118	118	242	278	147	149	146	158	190	200	204	208	134	150	195	195	110	116
RG049	AP51_1S	116	118	242	258	141	143	136	158	178	178	206	208	136	150	195	201	110	142
RG050	AP51_1S	104	104	240	248	143	157	144	154	166	192	206	212	134	138	197	199	118	122
RG075	AP51_1S	90	98	238	240	135	147	124	150	172	240	208	212	138	138	207	217	116	116
RG093	AP51_1S	110	118	260	262	143	151	128	138	168	192	200	202	130	154	213	217	118	122
RG108	AP51_1S	74	130	242	252	139	141	138	150	188	188	200	212	144	148	205	211	118	124
RG120	AP51_1S	90	118	226	226	141	143	162	162	194	210	206	216	126	146	207	211	116	126
RG123	AP51_1S	118	118	218	254	135	139	138	148	166	192	220	224	134	142	195	195	114	116
RG131	AP51_1S	90	100	218	290	129	143	126	136	182	196	200	200	138	146	209	215	108	116
RG133	AP51_1S	116	116	234	256	137	141	126	126	188	192	206	242	134	136	215	221	108	120
RG136	AP51_1S	126	126	218	224	131	145	126	154	188	188	228	228	142	142	195	205	114	122
RG163	AP51_1S	90	116	234	242	137	143	136	172	180	194	200	208	136	142	213	217	118	136
RG164	AP51_1S	118	118	252	258	135	143	146	152	178	178	206	206	136	146	201	209	116	142
RG165	AP51_1S	74	120	238	240	133	145	138	146	178	204	224	224	134	136	195	199	124	138
RG167	AP51_1S	118	118	240	240	139	145	126	138	190	220	204	224	130	132	209	215	112	118
RG168	AP51_1S	116	118	282	282	139	141	152	160	202	202	208	218	124	136	219	219	116	122
RG175	AP51_1S	126	126	218	224	131	139	138	164	196	198	214	224	136	140	195	209	116	122
RG179	AP51_1S	74	104	264	264	137	139	156	156	186	186	206	220	134	138	201	207	116	126
RG183	AP51_1S	114	120	232	252	141	143	126	148	178	214	228	230	128	144	199	215	122	122
As014	AP51_2N	104	112	218	234	121	133	154	154	166	178	212	216	136	142	205	211	110	118
As026	AP51_2N	110	112	234	234	133	145	146	160	178	184	206	212	136	136	205	209	112	118
As029	AP51_2N	112	114	232	232	137	145	128	142	172	174	212	226	136	136	195	207	116	122
As039	AP51_2N	108	114	240	246	113	135	160	160	176	200	202	202	130	140	195	205	108	118
As040	AP51_2N	110	114	262	286	141	143	144	144	206	206	214	222	128	136	211	215	118	122
As042	AP51_2N	98	108	218	230	135	139	138	138	168	176	206	208	136	144	211	221	112	120
As043	AP51_2N	74	74	234	240	135	145	146	150	180	196	208	208	134	144	211	211	112	124
As048	AP51_2N	110	116	232	244	131	137	142	162	168	202	206	226	140	140	209	221	114	122
As051	AP51_2N	108	108	232	240	133	135	128	128	202	216	212	230	132	144	199	207	112	112
As057	AP51_2N	98	122	218	252	139	145	146	146	172	252	212	212	124	124	195	205	122	122
As060	AP51_2N	108	108	232	244	127	131	154	154	176	176	204	204	124	136	205	217	114	122
As061	AP51_2N	102	114	218	230	141	145	136	140	172	210	200	230	134	138	211	213	114	116
As067	AP51_2N	108	116	230	232	131	141	138	148	184	212	212	226	126	136	205	219	122	122
As069	AP51_2N	106	108	244	278	145	147	130	164	170	202	216	224	144	144	201	211	116	122
As070	AP51_2N	92	114	228	254	131	143	156	158	212	212	212	218	138	142	211	219	116	120
As073	AP51_2N	92	104	228	250	131	133	146	146	184	212	212	214	136	142	205	211	116	130
As077	AP51_2N	74	112	218	238	141	145	128	150	180	202	220	230	124	132	205	211	112	116
As087	AP51_2N	102	116	234	252	119	141	164	166	210	220	212	216	128	136	205	215	120	120
As091	AP51_2N	108	108	232	238	133	135	126	128	168	178	206	212	124	144	199	207	106	112
As106	AP51_2N	102	108	218	232	133	133	126	126	168	216	208	212	132	144	199	211	106	112
As127	AP51_2N	110	112	232	244	131	137	126	142	174	202	206	212	136	140	195	221	122	122
As132	AP51_2N	102	118	242	242	135	141	140	140	172	182	206	218	134	136	197	211	106	120
As134	AP51_2N	114	120	244	270	133	143	136	152	176	178	216	218	126	126	205	217	118	126
As013	AP51_2S	86	100	240	240	139	143	134	156	196	196	208	218	130	130	195	201	118	120
As045	AP51_2S	90	108	220	242	139	139	156	158	198	198	218	218	120	140	201	207	118	136
As053	AP51_2S	114	120	244	244	143	143	158	160	184	218	200	224	130	130	209	221	112	112
As113	AP51_2S	120	128	218	218	135	141	144	144	166	232	208	232	150	150	209	219	118	118
As138	AP51_2S	114	120	228	238	125	125	136	156	194	194	200	224	118	142	215	221	114	126
As148	AP51_2S	116	120	228	240	141	143	126	146	198	206	208	218	130	148	195	209	118	120
As154	AP51_2S	108	116	230	276	127	145	138	144	198	198	206	212	124	128	207	221	114	114
As159	AP51_2S	90	90	242	242	139	151	148	160	178	178	206	218	132	140	207	217	118	120
As180	AP51_2S	90	90	218	242	135	145	134	172	196	196	206	220	138	148	201	213	112	138
As182	AP51_2S	100	116	240	240	127	143	134	144	196	206	200	208	130	130	195	211	120	120
As184	AP51_2S	102	120	266	276	129	131	126	144	206	206	208	218	138	146	195	207	108	128
As195	AP51_2S	116	124	240	240	135	145	134	146	180	196	212	212	128	128	201	205	112	128
As205	AP51_2S	114	120	238	240	135	145	136	156	170	216	212	224	132	148	209	221	126	138
As219	AP51_2S	96	102	218	252	115	135	154	172	180	216	208	208	138	148	215	223	120	124
As221	AP51_2S	102	104	240	244	131	149	146	160	174	174	218	230	126	138	209	213	118	120
As227	AP51_2S	114	114	240	240	115	145	136	152	198	216	200	218	138	140	207	223	110	120
As229	AP51_2S	90	120	240	248	133	137	146	146	178	180	216	216	134	142	215	219	120	138
As230	AP51_2S	112	126	226	226	145	149	150	160	188	194	208	230	126	132	207	209	108	110
As240	AP51_2S	112	116	240	240	125	143	148	148	192	202	212	230	136	142	195	209	112	114
As246	AP51_2S	74	114	240	246	125	145	134	152	170	190	220	224	136	148	195	209	112	114
As247	AP51_2S	114	122	228	244	135	159	134	154	194	218	200	200	136	142	215	221	114	126
As250	AP51_2S	114	118	240	242	135	145	134	136	182	198	200	212	140	140	207	207	110	118
As253	AP51_2S	96	116	218	286	133	145	126	148	180	196	208	208	140	150	197	205	108	110
As254	AP51_2S	110	120	250	280	139	141	152	152	186	200	206	220	130	138	195	209	118	140
As255	AP51_2S	112	114	238	240	125	141	138	138	170	204	206	206	140	142	207	207	122	126
As271	AP51_2S	98	118	260	260	125	129	124	128	168	168	206	212	110	138	221	225	112	130
As274	AP51_2S	98	120	218	250	131	141	146	146	178	178	208	212	136	140	207	219	118	122
RG300	AP6_1E	74	118	232	234	139	151	150	156	174	206	208	210	132	134	201	201	124	136
RG302	AP6_1E	74	74	250	250	143	151	126	126	174	184	206	222	130	136	205	209	118	122
RG304	AP6_1E	74	118	222	232	141	141	124	132	184	202	202	226	130	138	209	215	122	122
RG305	AP6_1E	74	114	222	254	143	151	144	154	180	194	224	226	136	136	213	213	118	126
RG310e	AP6_1E	90	114	232	240	149	149	134	148	194	198	210	220	134	136	205	207	116	120
RG319	AP6_1E	114	118	232	252	133	135	154	168	172	178	224	224	134	140	209	209	110	122
RG321	AP6_1E	120	120	252	264	135	145	136	162	184	200	220	238	126	128	207	207	116	118
RG324	AP6_1E	74	102	234	256	143	143	140	146	202	204	208	212	130	136	205	205	112	122
RG334	AP6_1E	74	108	222	232	135	141	154	156	182	186	202	206	126	130	205	207	108	112
RG339	AP6_1E	74	124	248	250	131	139	150	154	188	206	210	222	130	134	221	221	116	118
RG340	AP6_1E	90	124	218	268	149	149	156	156	182	206	210	218	134	134	203	221	116	116
RG341	AP6_1E	74	114	234	268	143	143	126	146	198	204	208	210	130	144	193	193	116	122
RG342	AP6_1E	116	122	218	264	117	127	148	160	164	200	210	226	138	142	205	209	110	124
RG343	AP6_1E	90	112	248	248	117	149	154	160	184	200	204	216	140	152	195	209	116	118
RG347	AP6_1E	90	114	244	252	133	137	172	172	182	188	220	224	130	134	195	207	110	136
RG350	AP6_1E	106	116	246	246	135	143	140	162	170	202	204	214	128	138	213	213	124	132
RG365	AP6_1E	98	114	228	250	133	137	128	142	178	182	216	220	128	144	211	211	116	124
RG381	AP6_1E	90	122	252	268	137	139	142	158	182	202	210	210	134	142	203	203	110	136
RG387	AP6_1E	118	120	288	288	133	143	126	150	184	218	210	210	132	142	195	207	108	112
RG390	AP6_1E	94	126	288	288	135	141	128	156	178	186	206	224	126	138	195	215	110	122
RG391	AP6_1E	114	114	244	250	129	137	142	172	182	190	220	222	128	130	195	227	124	136
RG395	AP6_1E	98	108	228	252	133	135	128	154	180	218	212	216	134	134	211	211	108	116
RG397	AP6_1E	74	90	250	250	133	143	156	158	184	220	206	220	136	136	205	205	108	114
RG400	AP6_1E	74	118	222	232	135	143	124	132	184	186	202	206	130	130	209	215	112	122
RG301	AP6_1W	90	104	252	260	137	137	144	150	184	220	206	226	138	140	195	201	106	108
RG303	AP6_1W	102	118	278	284	131	147	138	150	204	220	212	216	138	148	213	215	112	138
RG307	AP6_1W	102	108	218	242	141	141	124	168	198	218	200	210	124	140	203	205	116	124
RG310w	AP6_1W	90	116	240	240	137	139	124	142	178	220	206	226	142	142	201	211	118	122
RG311	AP6_1W	90	116	262	268	139	145	130	138	180	192	204	212	128	154	203	211	120	122
RG314	AP6_1W	106	116	218	218	141	149	152	162	170	178	218	218	128	138	195	217	110	120
RG317	AP6_1W	100	100	218	218	139	145	152	162	198	214	224	224	138	140	195	219	112	116
RG318	AP6_1W	112	126	260	288	115	131	144	144	180	194	200	218	126	148	211	211	120	120
RG325	AP6_1W	100	118	250	286	129	145	134	154	214	218	220	224	134	142	195	215	112	130
RG326	AP6_1W	96	114	268	276	141	143	148	148	184	190	220	226	134	134	209	211	118	118
RG327	AP6_1W	102	114	236	250	137	143	154	158	180	188	206	228	128	144	201	205	120	120
RG328	AP6_1W	100	104	222	282	135	145	150	156	184	200	206	220	130	136	201	221	120	120
RG329	AP6_1W	90	94	228	262	137	145	126	154	170	190	212	226	122	136	205	207	120	120
RG333	AP6_1W	96	120	252	254	143	143	154	164	220	220	222	222	130	134	207	213	110	116
RG336	AP6_1W	96	112	228	228	137	139	146	152	184	184	214	232	128	136	201	211	108	108
RG345	AP6_1W	120	120	246	254	133	151	136	162	190	190	208	216	134	136	201	213	120	138
RG353	AP6_1W	100	116	228	286	135	145	140	154	162	198	210	220	130	138	195	211	112	122
RG370	AP6_1W	108	124	224	272	131	139	144	144	180	180	206	220	138	148	211	211	120	120
RG371	AP6_1W	104	118	248	266	135	137	128	146	196	220	200	222	134	142	205	209	116	118
RG379	AP6_1W	104	118	232	252	139	143	126	150	184	202	208	220	136	140	211	217	120	122
RG384	AP6_1W	102	102	292	292	139	145	150	150	188	220	208	210	142	142	211	217	114	130
RG386	AP6_1W	112	124	224	224	131	135	136	150	180	188	218	230	140	148	197	211	104	138
RG388	AP6_1W	108	124	224	236	139	139	142	144	170	194	210	220	122	148	211	211	112	120
RG393	AP6_1W	96	120	240	268	141	143	150	162	198	198	226	226	134	134	199	209	116	118
RG396	AP6_1W	96	110	240	278	123	143	122	148	166	198	220	226	118	134	201	209	112	118
RG398	AP6_1W	110	114	246	252	141	143	124	162	184	206	208	216	130	134	201	207	114	122
RG399	AP6_1W	112	116	224	240	135	137	142	148	194	194	226	230	132	138	211	215	118	120
As500	AP6_2E	110	116	218	244	137	149	148	152	176	220	216	216	126	146	207	209	110	116
As504	AP6_2E	124	126	248	280	137	137	140	158	162	178	216	222	132	134	199	203	110	116
As505	AP6_2E	106	110	250	260	135	139	158	158	182	182	212	212	136	138	195	201	108	112
As506	AP6_2E	118	118	226	226	133	137	152	152	178	216	216	216	150	150	213	215	112	112
As512	AP6_2E	98	116	232	246	135	149	152	152	176	186	212	216	130	148	207	211	112	118
As515	AP6_2E	98	110	218	270	135	139	158	158	218	218	212	224	132	136	195	201	108	114
As516	AP6_2E	110	120	218	232	137	149	130	152	176	178	214	214	130	144	207	211	112	116
As518	AP6_2E	106	106	250	296	139	143	148	158	178	186	208	218	132	148	201	217	120	128
As519	AP6_2E	104	112	246	246	137	151	124	152	184	218	210	220	132	144	211	223	114	118
As522	AP6_2E	102	102	232	274	137	137	124	160	184	184	212	216	132	134	199	211	110	116
As523	AP6_2E	110	128	236	276	135	139	128	170	178	184	214	214	134	140	211	211	106	122
As527	AP6_2E	74	74	218	242	115	115	136	148	184	220	224	224	126	132	201	215	112	118
As530	AP6_2E	74	74	218	242	137	139	136	136	162	220	208	208	126	136	201	223	116	118
As541	AP6_2E	106	128	250	276	135	141	128	158	182	182	208	208	134	136	201	211	110	122
As544	AP6_2E	106	120	242	246	135	139	134	134	164	178	206	216	132	136	201	211	110	122
As546	AP6_2E	100	114	218	224	137	143	164	164	182	186	210	218	132	138	213	223	114	116
As562	AP6_2E	94	108	232	274	135	137	126	126	180	186	216	224	134	146	211	211	112	122
As581	AP6_2E	96	120	232	248	143	149	152	152	176	192	204	214	130	138	207	207	110	132
As585	AP6_2E	90	124	276	280	135	137	124	172	178	178	208	214	134	136	203	203	110	110
As589	AP6_2E	90	116	246	248	135	143	146	146	186	186	206	216	130	150	207	211	112	118
As593	AP6_2E	116	120	218	218	139	151	136	136	178	194	208	208	126	138	209	223	110	128
As595	AP6_2E	96	116	232	266	143	149	146	146	186	186	204	216	148	150	207	219	112	118
As596	AP6_2E	90	90	266	266	135	143	146	156	176	192	204	204	138	148	207	213	110	118
As845	AP6_2E	86	102	274	274	137	137	124	160	184	184	212	216	132	134	199	211	110	116
As879	AP6_2E	120	124	250	250	135	141	134	158	164	178	206	214	132	146	201	211	122	122
As501	AP6_2W	100	108	236	264	139	143	148	148	176	198	216	224	128	138	201	215	120	122
As509	AP6_2W	92	104	248	264	131	133	126	160	218	218	218	220	136	144	201	211	114	116
As510	AP6_2W	112	112	232	232	127	141	138	168	168	180	212	214	134	148	207	209	108	118
As511	AP6_2W	98	112	246	264	137	137	124	160	172	174	210	220	134	140	209	223	118	122
As521	AP6_2W	94	94	234	236	133	143	140	154	214	214	206	212	126	156	201	209	120	138
As528	AP6_2W	90	114	242	246	129	137	126	142	184	194	210	220	130	148	209	223	118	146
As533	AP6_2W	92	110	240	276	123	145	150	160	192	218	206	226	124	136	205	211	122	124
As535	AP6_2W	114	128	236	248	137	141	170	170	198	198	216	224	130	130	215	215	122	130
As539	AP6_2W	104	116	232	248	137	145	152	156	218	218	218	220	136	140	201	209	116	122
As547	AP6_2W	112	116	218	248	139	151	144	144	200	204	200	206	124	142	209	211	112	118
As548	AP6_2W	92	134	218	244	133	141	126	156	198	198	206	216	136	158	209	215	116	116
As552	AP6_2W	90	114	218	248	141	141	170	170	170	198	220	226	132	158	203	215	116	124
As554	AP6_2W	106	106	236	274	135	145	140	146	216	220	206	212	134	144	203	205	106	138
As557	AP6_2W	90	114	218	236	141	141	126	156	198	198	206	226	142	142	215	215	116	124
As558	AP6_2W	110	114	236	248	123	149	148	148	198	220	206	216	124	146	195	203	120	122
As559	AP6_2W	108	108	236	248	141	141	148	148	192	220	208	212	128	142	203	215	120	122
As567	AP6_2W	74	108	218	222	139	143	148	148	198	198	212	228	138	146	195	205	114	118
As569	AP6_2W	118	118	232	232	135	135	158	164	180	180	204	222	142	148	197	205	108	116
As575	AP6_2W	98	112	232	274	139	145	128	144	174	204	212	212	138	144	209	213	110	114
As576	AP6_2W	74	100	222	240	139	149	148	148	198	218	224	226	128	136	201	211	110	114
As582	AP6_2W	74	74	222	240	139	149	148	148	194	198	224	226	128	136	201	211	110	120
As591	AP6_2W	112	120	238	242	143	149	148	150	176	200	206	212	130	136	205	223	110	114
As594	AP6_2W	74	118	218	218	135	141	154	154	180	182	204	214	140	148	197	209	108	116
As840	AP6_2W	74	110	270	278	137	137	124	142	182	254	216	220	132	136	209	211	110	122
As895	AP6_2W	112	134	218	252	133	141	136	156	172	198	214	220	136	158	195	205	116	118
