# Supplementary material for: Disentangle the Causes of the Road Barrier Effect in Small Mammals through Genetic Patterns
Source: PLoS One. 2016 Mar 15;11(3):e0151500. doi: 10.1371/journal.pone.0151500 (PMC4792435; doi:10.1371/journal.pone.0151500)
Supplement: S3 File — Code for the simulation model. (NLOGO) [file pone.0151500.s003.nlogo]

;;; GLOBAL VARIABLES

extensions [gis]

breed [males male]
breed [females female]
breed [traps trap]
breed [landscapers landscape]

Globals [

  year                    ; current simulation year
  chrom-size              ; how many locis?
  max-loci-value          ; The maximal loci value
  loci-mean               ; the average loci initial value
  prob-mutate-loci        ; which is the mutation probability
  mutated-loci            ; total of mutated locis
  filename                ; file name of outputs
  filename2                ; file name of outputs
  filename3                ; file name of outputs
  permeability_backend    ; permeability level
  migration_backend       ; to use in HW conditions
  fecundity
  crossings
  migration-rate
  replicates              ;; for sensitivity analysis
  combinations              ;; for sensitivity analysis

  H_t
  He_pop1
  He_pop2
  Hs
  cHs
  cHs_alt
  cHt
  cHt_alt
  meanHo
  A
  A_both ;; both pop

  Fst
  Dest
  Gst
  Gst_nei
  Gst_hed

  yes-move
  no-move

]


Patches-own [patch-landscape
  patch-permeability
]

Turtles-own [
  genotype                        ; the animal genotype
  my-landscape
  age
  migrate?                        ; to use in HW conditions
  sampled?
]

Females-own [pregnant?            ; is she pregnant?
  partner-genotype                ; the partner's genotype (in case she is pregnant?)
  partner-id                      ; partner's ID
]

Landscapers-own [my-land]


to setup
  ca

  setparameters

  split-in-half

  ifelse IBD?
  [fill-territories-IBD]
  [fill-territories-HW]

  sample-populations

  calculate-Ht
  calculate-Hs
  calculate-mean-Ho
  calculate-cHs-and-cHt

  calculate-A

  calculate-Fstats
  calculate-Dest
  calculate-Gst_Hedrick

  if export-as-csv?
  [write-heading-of-csv]

  set replicates 1
  set combinations 1
end


to setparameters
  ifelse sensitivity-analysis?
  [set-parameters-4-sensitivity1]
  [set chrom-size 2 * nloci
    set loci-mean 500
    set mutated-loci 0
    set prob-mutate-loci mutation-rate
    set year 1
    set permeability_backend 1
    set migration_backend 0.5
    set crossings 0
    set migration-rate 0
    set n-females n-males]

  ;; for sensitivity analysis
  if random-values?
  [random-values]
end


to random-values
  if IBD?
    [set dispersal one-of n-values max-pxcor [(? + 1)]
      set permeability (precision random-float 1 2)
    ]

  set n-males random 80 + 20
  set n-females n-males

  set mutation-rate random-float 0.00495 + 0.00005
  set foreigners random 5
  set N-initial-allelic-state random 35 + 5
  set Mutation-model one-of ["SMM" "KAM" "TPM"]
  set migration random-float 0.5
end


to set-parameters-4-sensitivity1
  clear-ticks
  clear-turtles
  clear-patches
  clear-drawing
  clear-all-plots

  set chrom-size 2 * nloci
  set loci-mean 500
  set mutated-loci 0
  set prob-mutate-loci mutation-rate
  set year 1
  set permeability_backend 1
  set migration_backend 0.5
  set crossings 0
  set migration-rate 0

  set-defaul-parameters

  if parameter-to-test = "n-males"
  [set n-males random 140 + 10
    set n-females n-males
  ]

  if parameter-to-test = "migration"
  [ set n-females n-males
    set migration random-float 0.5
  ]

  if parameter-to-test = "foreigners"
  [set foreigners (random 5) + 1
    set n-females n-males
  ]

  if parameter-to-test = "Mutaton-model"
  [set n-females n-males
    set Mutation-model one-of ["SMM" "KAM" "TPM"]
  ]

  if parameter-to-test = "mutation-rate"
  [   set mutation-rate random-float 0.00495 + 0.00005
    set n-females n-males
  ]

  if parameter-to-test = "N-initial-allelic-state"
  [    set N-initial-allelic-state random 30 + 5
    set n-females n-males
  ]

  split-in-half

  ifelse IBD?
  [fill-territories-IBD]
  [fill-territories-HW]

  sample-populations

  calculate-Ht
  calculate-Hs
  calculate-mean-Ho
  calculate-cHs-and-cHt

  calculate-A

  calculate-Fstats
  calculate-Dest
  calculate-Gst_Hedrick
end


to set-defaul-parameters
  set n-males 27
  set n-females n-males

  set mutation-rate 0.0005
  set foreigners 1
  set N-initial-allelic-state 30
  set Mutation-model "SMM"
  ifelse sensitivity-analysis? [set cycle 570]
  [set cycle 2]

  ifelse sensitivity-analysis? [set duration 570]
  [set duration 999]
end


to split-in-half
  ask patches
    [ifelse pxcor <= max-pxcor / 2
      [set patch-landscape "A" set pcolor orange]
      [set patch-landscape "B" set pcolor violet]
    ]
end


;; Fill the territories with females and males
;;
to fill-territories-HW
  ask patch 0 0
  [sprout-males 2 * n-males
    [set genotype initial-chrom
      set color black
      set age 1
      set shape "circle" set size 0.5
      set sampled? false
    ]
    sprout-females 2 * n-females
    [set genotype initial-chrom
      set pregnant? false
      set partner-genotype []
      set partner-id []
      set color white
      set age 1
      set shape "circle" set size 0.5
      set sampled? false
    ]
  ]

  ask n-of n-males males [move-to one-of patches with [patch-landscape = "B"]]
  ask n-of n-females females [move-to one-of patches with [patch-landscape = "B"]]

  ask turtles [set my-landscape patch-landscape]

  ask turtles with [my-landscape ="A"][move-to one-of patches with [patch-landscape = "A"]]
end


to fill-territories-IBD
  ask patches [
    ifelse random 2 = 1
    [sprout-males 1
      [set genotype initial-chrom
        set color black
        set age 1
        set shape "circle" set size 0.5
        set sampled? false
        set my-landscape patch-landscape
      ]
    ]
    [sprout-females 1
      [set genotype initial-chrom
        set pregnant? false
        set partner-genotype []
        set partner-id []
        set color white
        set age 1
        set shape "circle" set size 0.5
        set sampled? false
        set my-landscape patch-landscape
      ]
    ]
  ]
end


;; every generation N migrants arrive with same frequency as ancestors
;; and replaces N of turtles from landscape

to fill-territories-migrants-HW
  ifelse count turtles with [my-landscape = "A"] >= foreigners
  [ask n-of foreigners turtles with [my-landscape = "A"][set genotype initial-chrom set color red set shape "square"]]
  [show "error 1A" stop]
  ifelse count turtles with [my-landscape = "B"] >= foreigners
  [ask n-of foreigners turtles with [my-landscape = "B"][set genotype initial-chrom set color red set shape "square"]]
  [show "error 1B" stop]
end


;; Start
;;
to go
  if year >= When?
  [set permeability_backend permeability
    set migration_backend migration]

  set crossings 0
  set yes-move 0
  set no-move 0

  ifelse IBD?
  [mate-IBD]
  [mate-HW  ]

  check-death

  fill-territories-migrants-HW

  ask turtles [set age age + 1]

  if IBD? = false [set crossings count turtles with [migrate? = "yes"]]

  ask turtles [choose-territory]

  set year year + 1
end


to go-cycle

  if stop-simulation?
    [if export-as-genepop? [write-to-genepop-file]
      if export-csv-final? [write-to-csv-file-SENSITIVITY]

      ifelse sensitivity-analysis?
      [ifelse combinations = n-combinations
        [show (word "combinations " combinations)
          stop]
        [set-parameters-4-sensitivity1
          set combinations combinations + 1
          show (word "combinations " combinations)]
      ]
      [stop]
    ]

  if export-as-csv? [write-to-csv-file]
  if export-as-genepop? and export-all-years? [write-to-genepop-file]

  repeat cycle [go]

  if (count turtles with [my-landscape = "A"] > 10 and count turtles with [my-landscape = "A"] > 10) [

    sample-populations

    calculate-Ht
    calculate-Hs
    calculate-mean-Ho
    calculate-cHs-and-cHt

    calculate-A

    calculate-Fstats
    calculate-Dest
    calculate-Gst_Hedrick

    if do-plots? [do-plots]
  ]

  set migration-rate crossings / count turtles


end


to-report stop-simulation?
  report year >= duration or (count females = 0) or ((count males = 0) and (count females with [pregnant?] = 0))
end


;; MATING
;;

;; mate in IBD conditions ~~~~~~~~~~~~~~~~~~~~~~~~~~~~~~~~~~~~~~~~~~~~~~~
;;
to mate-IBD  ;; female procedure

             ;; pop A
  let pop-A count patches with [patch-landscape = "A"]

  while [pop-A > 0]
  [ask one-of females with [age = 1 and my-landscape = "A"]
    [let partner min-one-of males with [age = 1 and my-landscape = "A"] [distance myself]
      set partner-genotype [genotype] of partner
      ifelse random 2 = 1 [baby-girl-out (offspring genotype partner-genotype)] [baby-boy-out (offspring genotype partner-genotype)]
      set partner-genotype []
      set partner-id []
      set pop-A (pop-A - 1)
    ]
  ]

  ;; pop B
  let pop-B count patches with [patch-landscape = "B"]

  while [pop-B > 0]
  [ask one-of females with [age = 1 and my-landscape = "B"]
    [let partner min-one-of males with [age = 1 and my-landscape = "B"] [distance myself]
      set partner-genotype [genotype] of partner
      ifelse random 2 = 1 [baby-girl-out (offspring genotype partner-genotype)] [baby-boy-out (offspring genotype partner-genotype)]
      set partner-genotype []
      set partner-id []
      set pop-B (pop-B - 1)
    ]
  ]

end


;; mate in HW conditions ~~~~~~~~~~~~~~~~~~~~~~~~~~~~~~~~~~~~~~~~~~~~~~~~
;;
to mate-HW2

  ;; males from pop A
  let pop-males-A n-males

  while [pop-males-A > 0]
  [ask one-of females with [age = 1 and my-landscape = "A"]
    [let partner one-of males with [age = 1 and my-landscape = "A"]
      set partner-genotype [genotype] of partner
      baby-boy-out (offspring genotype partner-genotype)
      set partner-genotype []
      set partner-id []
      set pop-males-A (pop-males-A - 1)
    ]
  ]

  ;; females from pop A
  let pop-females-A n-females

  while [pop-females-A > 0]
  [ask one-of females with [age = 1 and my-landscape = "A"]
    [let partner one-of males with [age = 1 and my-landscape = "A"]
      set partner-genotype [genotype] of partner
      baby-girl-out (offspring genotype partner-genotype)
      set partner-genotype []
      set partner-id []
      set pop-females-A (pop-females-A - 1)
    ]
  ]

  ;; males from pop B
  let pop-males-B n-males

  while [pop-males-B > 0]
  [ask one-of females with [age = 1 and my-landscape = "B"]
    [let partner one-of males with [age = 1 and my-landscape = "B"]
      set partner-genotype [genotype] of partner
      baby-boy-out (offspring genotype partner-genotype)
      set partner-genotype []
      set partner-id []
      set pop-males-B (pop-males-B - 1)
    ]
  ]

  ;; females from pop B
  let pop-females-B n-females

  while [pop-females-B > 0]
  [ask one-of females with [age = 1 and my-landscape = "B"]
    [let partner one-of males with [age = 1 and my-landscape = "B"]
      set partner-genotype [genotype] of partner
      baby-girl-out (offspring genotype partner-genotype)
      set partner-genotype []
      set partner-id []
      set pop-females-B (pop-females-B - 1)
    ]
  ]

end


to mate-HW ;; each female mates only one male

  ;; females from pop A
  let pop-females-A n-females

  while [pop-females-A > 0]
  [if (count females with [age = 1 and my-landscape = "A"] = 0)
    [show "error 2A" stop]
    ask one-of females with [age = 1 and my-landscape = "A"]
    [let partner one-of males with [age = 1 and my-landscape = "A"]
      set partner-genotype [genotype] of partner
      baby-girl-out (offspring genotype partner-genotype)
      baby-boy-out (offspring genotype partner-genotype)
      set partner-genotype []
      set partner-id []
      set pop-females-A (pop-females-A - 1)
    ]
  ]

  ;; females from pop B
  let pop-females-B n-females

  while [pop-females-B > 0]
  [if (count females with [age = 1 and my-landscape = "B"] = 0)
    [show "error 2B" stop]
    ask one-of females with [age = 1 and my-landscape = "B"]
    [let partner one-of males with [age = 1 and my-landscape = "B"]
      set partner-genotype [genotype] of partner
      baby-girl-out (offspring genotype partner-genotype)
      baby-boy-out (offspring genotype partner-genotype)
      set partner-genotype []
      set partner-id []
      set pop-females-B (pop-females-B - 1)
    ]
  ]

end


;; REPRODUCTION PROCEDURES
;;


;; A baby is coming.
;;
to baby-girl-out [baby-genotype]
  new-girl self baby-genotype
end

to baby-boy-out [baby-genotype]
  new-boy  self baby-genotype
end


;; A new female is born
;;
to new-girl [mother baby-genotype]
  hatch-females 1 [set genotype baby-genotype
    set pregnant? false
    set partner-genotype []
    set partner-id []
    set shape "circle" set size 0.5
    set color white
    set age 0
    set my-landscape patch-landscape
    set sampled? false
    ifelse random-float 1 <= migration_backend [set migrate? "yes"][set migrate? "no"]
  ]
end

;; a new male is born
;;
to new-boy [mother baby-genotype]
  hatch-males 1 [set genotype baby-genotype
    set shape "circle" set size 0.5
    set color black
    set age 0
    set my-landscape patch-landscape
    set sampled? false
    ifelse random-float 1 <= migration_backend [set migrate? "yes"][set migrate? "no"]
  ]
end


;; occupy territories
;;
to choose-territory
  ifelse IBD?
  [choose-territory-IBD]
  [choose-territory-HW]
end


;; HW
;;
to choose-territory-HW
  ask turtles with [migrate? = "yes"]
  [move-to one-of patches with [patch-landscape != [my-landscape] of myself]
    set migrate? "no"
    set my-landscape patch-landscape]
end


;; IBD
;;
to choose-territory-IBD
  let nearest-territory one-of patches in-radius (Dispersal + 1) with [count turtles-here = 0]
  ifelse nearest-territory = nobody
  [set no-move no-move + 1]
  [ifelse my-landscape = [patch-landscape] of nearest-territory
    [move-to nearest-territory
      set yes-move yes-move + 1]
    [ifelse random-float 1 < permeability_backend
      [move-to nearest-territory
        set my-landscape patch-landscape
        set crossings crossings + 1
        set yes-move yes-move + 1]
      [choose-empty-territory-in-same-roadside
      ]
    ]
  ]
end


to choose-empty-territory-in-same-roadside
  let nearest-territory one-of patches in-radius (Dispersal + 1) with [count turtles-here = 0 and patch-landscape = [my-landscape] of myself]
  ifelse nearest-territory = nobody
  [set no-move no-move + 1]
  [move-to nearest-territory
    set yes-move yes-move + 1]
end


to check-death
  ask turtles with [age > 0][die]
end


;;;;;;;;;;;;;;;;;;;;;;;;;;;;;;;;;;;;;;;;;;;;;;;;;;;;;;;;;;;;;;;;;;;;;;;;;;;;    GENE WORLD     ;;;;;;;;;;;;;;;;;;;;;;;;;;;;;;;;;;;;;;;;;;;;;;;;;;;;;;;;;;;;;;;;;;;;;;;;;;

;; The initial chromosse (set of locis)
;;

;; I'm choosing values distant from each other to account for mutations, and avoid overlaping values after reproduction
to-report initial-chrom
  report n-values chrom-size [random N-initial-allelic-state + loci-mean]
end


;;
to-report offspring [chrom1 chrom2]
  ifelse empty? chrom1
    [report []]
    [report sentence (locus-offspring (first chrom1) (first (butfirst chrom1)) (first chrom2) (first (butfirst chrom2)))
      (offspring (butfirst butfirst chrom1) (butfirst butfirst chrom2))]

end

to-report locus-offspring [FL1 SL1 FL2 SL2]
  let F1 random 2 let F2 random 2
  ifelse random 2 = 1
    [report mutate-chrom list (item F1 list FL1 SL1) (item F2 list FL2 SL2)]
    [report mutate-chrom list (item F1 list FL2 SL2) (item F2 list FL1 SL1)]
end


;; Mutation
;;
to-report mutate-chrom [chrom]
  report map [mutate-loci ?] chrom
end


;; Mutate the loci value
;; depending on the mutation-probability
;;
to-report mutate-loci [loci]
  ifelse (random-float 1 < prob-mutate-loci)

    [if mutation-model = "SMM"
      [set mutated-loci mutated-loci + 1
        report mut loci]

    if mutation-model = "KAM"
      [set mutated-loci mutated-loci + 1
        report mut2 loci]

    if mutation-model = "TPM"
      [set mutated-loci mutated-loci + 1
        report mut3 loci]
    ]

    [report loci]
end


;; Mutate the loci

;; SMM half probability to increase or decrease its value in 1 unity
;;
to-report mut [loci]
  ifelse random 2 = 0
  [report dec loci]
  [report inc loci]
end

;; KAM
;;
to-report mut2 [loci]
  ifelse random 2 = 0
  [report loci + (one-of n-values (N-initial-allelic-state + loci-mean) [?])]
  [report loci - (one-of n-values (N-initial-allelic-state + loci-mean) [?])]
end

;; TPM
;;
to-report mut3 [loci]
  ifelse random 2 = 0
    [report loci + (round random-exponential 1) + 1]
    [report loci - (round random-exponential 1) + 1]
end


;; Increase the loci value
;;
to-report inc [loci]
  report 1 + loci
end


;; Decrease the loci value if different from 0
;;
to-report dec [loci]
  if loci > 0 [report loci - 1]
  report loci
end


to-report genotypeHeader-to-string
  report genotypeHeaderaux 0
end


to-report genotypeHeaderaux [pos]
  ifelse chrom-size = pos
    [report ""]
    [ifelse chrom-size = pos + 1
      [report word (loci-id pos) ""]
      [report (word (loci-id pos) "," (genotypeHeaderaux (pos + 1)))]]
end


to-report loci-id [loci-pos]
  report (word "loci" ((int (loci-pos / 2)) + 1) "." ((loci-pos mod 2) + 1))
end

to-report crtLoci [Num]
  report (word "loci" Num "\n")
end

to-report joinLoci [Par]
  ifelse nloci > 1
  [report (word (first Par) (first butFirst Par) "\t")]
  [report Par]
end

to-report joinLoci2 [Par]
  report (word (first Par) "," (first butFirst Par) ",")
end

to-report genotype-to-string
  let pairs genotype-to-list genotype
  let except-last butlast pairs
  let lastL last pairs
  ifelse nloci > 1
  [report word (reduce word map joinLoci except-last) word (first lastL) (first (butfirst lastL))]
  [report (reduce word map joinLoci pairs)]
end

to-report genotype-to-string2
  ifelse nloci > 1

  [let pairs genotype-to-list genotype
    let except-last butlast pairs
    let lastL last pairs
    report word (reduce word map joinLoci2 except-last) (word (first lastL) "," (first (butfirst lastL)))]

  [let pairs genotype-to-list genotype
    report (reduce word map joinLoci2 pairs)]
end

to-report genotype-to-list [gen]
  ifelse gen = []
    [report []]
    [ifelse nloci > 1
      [report fput (list (first gen) (first (butfirst gen))) genotype-to-list (butfirst butfirst gen)]
      [report gen]
    ]
end
;;;;;;;;;;;;;;;;;;;;;;;;;;;;;;;;;;;;;;;;;;;;;;;;;;;;;;;;;;;;;;;;;;;;;;;;;;;;    END GENE WORLD     ;;;;;;;;;;;;;;;;;;;;;;;;;;;;;;;;;;;;;;;;;;;;;;;;;;;;;;;;;;;;;;;;;;;;;;;;;;


;;;;;;;;;;;;;;;;;;;;;;;;;;;;;;;;;;;;;;;;;;;;;;;;;;;;;;;;;;;;;     EXPORT DATA    ;;;;;;;;;;;;;;;;;;;;;;;;;;;;;;;;;;;;;;;;;;;;;;;;;;;;;;;;;;;;;;;;;;;;;;;;;;;;;;;;;;;;;;;;;;;;;;;;;;
;;

;; write text file
to write-heading-of-csv
  set filename2 (word Working-directory filename.txt (remove ":" date-and-time) ".csv")
  file-open filename2
  file-print (word "Population size" "," "nLoci" "," "Mutation rate" "," "N-initial-allelic-state" "," "Immigrants" "," "Mutation-model" "," "Migration rate" "," "generation" "," "Fst" "," "Gst" "," "Gst_hed" "," "Gst_nei" "," "Dest" "," "meanHo" "," "A")
  file-close
end


to write-to-csv-file
  file-open filename2
  file-print (word (n-males * 2) "," nloci "," (precision mutation-rate 5) "," N-initial-allelic-state "," foreigners "," Mutation-model "," migration "," year "," Fst "," Gst "," Gst_hed "," Gst_nei "," Dest "," meanHo "," A)
  file-close
end


;; write genepop
to write-to-genepop-file
  set filename (word Working-directory "BaGen_migration-" migration "_generation-" year "_" (remove ":" date-and-time) ".gen")
  file-open filename
  file-print (word n-males "\t" (precision mutation-rate 5) "\t" foreigners "\t" N-initial-allelic-state "\t" Mutation-model "\t" migration)
  file-print  (word (reduce word map crtLoci butfirst n-values nloci [?]) "loci" nloci)
  file-print "POP"

  let turtles-at-left (list turtles with [my-landscape = "A"])
  let turtles-at-right (list turtles with [my-landscape = "B"])

  foreach turtles-at-left [
    ask ? [
      file-print (word "l-" who "," "\t" genotype-to-string  )
    ]
  ]
  file-print "POP"
  foreach turtles-at-right [
    ask ? [
      file-print (word "r-" who "," "\t" genotype-to-string  )
    ]
  ]
  file-close
end


;; Export Genalex file
to write-to-genalex-file

  let turtles-at-left (list turtles with [my-landscape = "A"])
  let turtles-at-right (list turtles with [my-landscape = "B"])

  set filename (word Working-directory "Genalex_" (remove ":" date-and-time) ".csv")
  file-open filename
  file-print (word nloci "," count turtles "," 2 "," count turtles with [my-landscape = "A"] "," count turtles with [my-landscape = "B"])
  file-print  (word "testing genalex,,,pop-A,pop-B")
  file-print ","

  foreach turtles-at-left [
    ask ? [
      file-print (word "l-" who "," my-landscape "," genotype-to-string2  )
    ]
  ]
  foreach turtles-at-right [
    ask ? [
      file-print (word "l-" who "," my-landscape "," genotype-to-string2  )
    ]
  ]
  file-close
end


;; write text file of SENSITIVITY
to write-heading-of-csv-SENSITIVITY
  set filename3 (word Working-directory "sensitivity analysis2.csv")
  file-open filename3
  file-print (word "parameter-to-test" "," "replicate" "," "combination" "," "Population size" "," "nLoci" "," "Mutation rate" "," "N-initial-allelic-state" "," "Immigrants" "," "Mutation-model" "," "Migration rate" "," "generation" "," "Fst" "," "Gst" "," "Gst_hed" "," "Gst_nei" "," "Dest" "," "meanHo" "," "A")
  file-close
end


to write-to-csv-file-SENSITIVITY
  if export-csv-final?
  [
    file-open (word Working-directory "sensitivity analysis2.csv")
    file-print (word parameter-to-test "," replicates "," combinations ","  (n-males * 2) "," nloci "," (precision mutation-rate 5) "," N-initial-allelic-state "," foreigners "," Mutation-model "," migration "," year "," Fst "," Gst "," Gst_hed "," Gst_nei "," Dest "," meanHo "," A)
    file-close
  ]
end


to delete-sensitivity-file
  file-delete (word Working-directory "sensitivity analysis2.csv")
end
;;;;;;;;;;;;;;;;;;;;;;;;;;;;;;;;;;;;;;;;;;;;;;;;;;;;;;;;;;;;;    END EXPORT DATA    ;;;;;;;;;;;;;;;;;;;;;;;;;;;;;;;;;;;;;;;;;;;;;;;;;;;;;;;;;;;;;;;;;;;;;;;;;;;;;;;;;;;;;;;;;;;;;;;;;;


;;;;;;;;;;;;;;;;;;;;;;;;;;;;;;;;;;;;;;;;;;;;;;;;;;;;;;;;;;;;;;;   GENETIC CALCULUS    ;;;;;;;;;;;;;;;;;;;;;;;;;;;;;;;;;;;;;;;;;;;;;;;;;;;;;;;;;;;;;;;;;;;;;;;;;;;;;;;;;;;;;;;;;;;;;;;;;

to sample-populations
  ifelse count turtles with  [my-landscape = "A"] >= sample-n
  [ask n-of sample-n turtles with [my-landscape = "A"][set sampled? true]]
  [ask turtles with [my-landscape = "A"][set sampled? true]]

  ifelse count turtles with  [my-landscape = "B"] >= sample-n
  [ask n-of sample-n turtles with [my-landscape = "B"][set sampled? true]]
  [ask turtles with [my-landscape = "B"][set sampled? true]]
end


to-report frequency [val thelist]
  report length filter [? = val] thelist / (length thelist)
end


to calculate-Ht
  let a1 (n-values (nloci) [? * 2])
  let freq-all1 []

  foreach [genotype] of turtles with [sampled? = true]
    [
      while [a1 != []]
      [ let b1 first a1
        let freq-by-locus1 []
        let loci-list-all (sentence map [item b1 ?] [genotype] of turtles with [sampled? = true] map [item (b1 + 1) ?] [genotype] of turtles with [sampled? = true])
        let loci-list-pop-A (sentence map [item b1 ?] [genotype] of turtles with [my-landscape = "A" and sampled? = true] map [item (b1 + 1) ?] [genotype] of turtles with [my-landscape = "A" and sampled? = true])
        let loci-list-pop-B (sentence map [item b1 ?] [genotype] of turtles with [my-landscape = "B" and sampled? = true] map [item (b1 + 1) ?] [genotype] of turtles with [my-landscape = "B" and sampled? = true])

        let single-locus1 sort remove-duplicates loci-list-all

        foreach single-locus1  [
          let single-locus-to-compute1 first single-locus1

          let freq-A frequency single-locus-to-compute1 loci-list-pop-A
          let freq-B frequency single-locus-to-compute1 loci-list-pop-B

          set freq-by-locus1 lput (mean (list freq-A freq-B) ^ 2) freq-by-locus1
          set single-locus1 butfirst single-locus1
        ]

        set freq-all1 lput (1 - sum freq-by-locus1) freq-all1
        set a1 butfirst a1

      ]
    ]

  set H_t mean freq-all1
end


to calculate-Hs

  ;; pop A
  let a1 (n-values (nloci) [? * 2])
  let freq-all1 []
  foreach [genotype] of turtles with [my-landscape = "A" and sampled? = true]
    [
      while [a1 != []]
      [ let b1 first a1
        let freq-by-locus1 []
        let loci-list1 (sentence map [item b1 ?] [genotype] of turtles with [my-landscape = "A" and sampled? = true] map [item (b1 + 1) ?] [genotype] of turtles with [my-landscape = "A" and sampled? = true] )
        let single-locus1 remove-duplicates loci-list1

        foreach single-locus1  [
          let single-locus-to-compute1 first single-locus1
          let freq1 frequency single-locus-to-compute1 loci-list1
          set freq-by-locus1 lput (freq1 ^ 2) freq-by-locus1
          set single-locus1 butfirst single-locus1
        ]
        set freq-all1 lput (1 - sum freq-by-locus1) freq-all1
        set a1 butfirst a1
      ]
    ]
  set He_pop1 mean freq-all1

  ;; pop B
  let a2 (n-values (nloci) [? * 2])
  let freq-all2 []
  foreach [genotype] of turtles with [my-landscape = "B" and sampled? = true]
    [
      while [a2 != []]
      [ let b2 first a2
        let freq-by-locus2 []
        let loci-list2 (sentence map [item b2 ?] [genotype] of turtles with [my-landscape = "B" and sampled? = true] map [item (b2 + 1) ?] [genotype] of turtles with [my-landscape = "B" and sampled? = true] )
        let single-locus2 remove-duplicates loci-list2

        foreach single-locus2  [
          let single-locus-to-compute2 first single-locus2
          let freq2 frequency single-locus-to-compute2 loci-list2
          set freq-by-locus2 lput (freq2 ^ 2) freq-by-locus2
          set single-locus2 butfirst single-locus2
        ]
        set freq-all2 lput (1 - sum freq-by-locus2) freq-all2
        set a2 butfirst a2
      ]
    ]
  set He_pop2 mean freq-all2

  set Hs mean (list He_pop1 He_pop2)

end


to calculate-mean-Ho
  ;;number of homozygotes pop1
  let a1 (n-values (nloci) [? * 2])
  let het-list1 []

  while [a1 != []]
    [  ask turtles with [my-landscape = "A" and sampled? = true]
      [
        let b1 first a1
        ifelse (item b1 genotype != item (b1 + 1) genotype)
          [set het-list1 lput 1 het-list1]
          [set het-list1 lput 0 het-list1]
      ]
    set a1 butfirst a1
    ]

  let N_heterozygotes_pop1 mean het-list1

  ;;number of homozygotes pop2
  let a2 (n-values (nloci) [? * 2])
  let het-list2 []

  while [a2 != []]
    [  ask turtles with [my-landscape = "B" and sampled? = true]
      [
        let b2 first a2
        ifelse (item b2 genotype != item (b2 + 1) genotype)
          [set het-list2 lput 1 het-list2]
          [set het-list2 lput 0 het-list2]
      ]
    set a2 butfirst a2
    ]

  let N_heterozygotes_pop2 mean het-list2

  set meanHo mean (list N_heterozygotes_pop1 N_heterozygotes_pop2)
end


to calculate-cHs-and-cHt
  let n (2 / (( 1 / count turtles with [my-landscape = "A" and sampled? = true]) + ( 1 / count turtles with [my-landscape = "B" and sampled? = true]))) ;; harmonic mean of pop size as genalex

  set cHs (n / (n - 1)) * (Hs - (meanHo / (2 * n)))
  set cHs_alt ((2 * n) / ((2 * n) - 1)) * Hs  ;; Genalex uses this to calculate Hs in panel of frequencies... and SMOGD uses this also


  set cHt (H_t + (cHs / (n * 2)) - (meanHo / (2 * n * 2))) ;; genalex
  set cHt_alt H_t + (cHs_alt / (2 * n * 2)) ;; SMOGD

end


to calculate-A
  set A []
  let Alleles1 []
  let Alleles2 []
  let Alleles_all []

  let a1 (n-values (nloci) [? * 2])
  foreach [genotype] of turtles with [my-landscape = "A" and sampled? = true]
    [
      while [a1 != []]
      [ let b1 first a1
        let loci-list1 (sentence map [item b1 ?] [genotype] of turtles with [my-landscape = "A" and sampled? = true] map [item (b1 + 1) ?] [genotype] of turtles with [my-landscape = "A" and sampled? = true])
        let single-locus1 remove-duplicates loci-list1
        set Alleles1 lput length single-locus1 Alleles1
        set a1 butfirst a1

      ]
    ]

  let a2 (n-values (nloci) [? * 2])
  foreach [genotype] of turtles with [my-landscape = "B" and sampled? = true]
    [
      while [a2 != []]
      [ let b1 first a2
        let loci-list1 (sentence map [item b1 ?] [genotype] of turtles with [my-landscape = "B" and sampled? = true] map [item (b1 + 1) ?] [genotype] of turtles with [my-landscape = "B" and sampled? = true])
        let single-locus1 remove-duplicates loci-list1
        set Alleles2 lput length single-locus1 Alleles2
        set a2 butfirst a2
      ]
    ]

  set A mean (list mean Alleles1 mean Alleles2)

  ;; all pop
  let a3 (n-values (nloci) [? * 2])
  foreach [genotype] of turtles with [sampled? = true]
    [
      while [a3 != []]
      [ let b1 first a3
        let loci-list1 (sentence map [item b1 ?] [genotype] of turtles with [sampled? = true] map [item (b1 + 1) ?] [genotype] of turtles with [sampled? = true])
        let single-locus1 remove-duplicates loci-list1
        set Alleles_all lput length single-locus1 Alleles_all
        set a3 butfirst a3
      ]
    ]

  set A_both mean Alleles_all
end
;;;;;;;;;;;;;;;;;;;;;;;;;;;;;;;;;;;;;;;;;;;;;;;;;;;;;;;;;;   END GENETIC CALCULUS    ;;;;;;;;;;;;;;;;;;;;;;;;;;;;;;;;;;;;;;;;;;;;;;;;;;;;;;;;;;;;;;;;;;;;;;;;;;;


;;;;;;;;;;;;;;;;;;;;;;;;;;;;;;;;;;;;;;;;;;;;;;;;;;;     GENETIC DIFFERENTIATION     ;;;;;;;;;;;;;;;;;;;;;;;;;;;;;;;;;;;;;;;;;;;;;;;;;;;;;;;;;;;;;;;;;;;;;;

to calculate-Fstats
  set Fst (H_t - Hs) / H_t
  set Gst (cHt - cHs) / cHt
  set Gst_nei (2 * (cHt - cHs)) / (2 * cHt - cHs)
end


to calculate-Dest
  set Dest []
  set Dest (2 / (2 - 1)) * ((cHt - cHs) / (1 - cHs)) ;; Genalex (no harmonic mean over loci!)
end


to calculate-Gst_Hedrick
  ;; set Gst_hed Gst / (((2 - 1) * (1 - cHs)) / (2 - 1 + cHs))
  set Gst_hed Gst_nei / (1 - cHs) ;; Meirmans, PG and Hedrick, PW. 2011. Assessing population structure: FST and related measures. Molecular Ecology Resources 11, 5-18.
end


;;;;;;;;;;;;;;;;;;;;;;;;;;;;;;;;;;;;;;;;;;;;;;;;;;;    END GENETIC DIFFERENTIATION     ;;;;;;;;;;;;;;;;;;;;;;;;;;;;;;;;;;;;;;;;;;;;;;;;;;;;;;;;;;;;;;;;;;;;;;


;;;;;;;;;;;;;;;;;;;;;;;;;;;;;;;;;;;;;;;;;;;;;;;;;;;     PLOTTING     ;;;;;;;;;;;;;;;;;;;;;;;;;;;;;;;;;;;;;;;;;;;;;;;;;;;;;;;;;;;;;;;;;;;;;;
;; plotting
to do-plots2

  if A? [set-current-plot "Allele diversity"
    set-current-plot-pen "A"
    plot A]

  if m? [set-current-plot "Migration rate"
    set-current-plot-pen "u"
    plot migration-rate]

  if Fst? [set-current-plot "F statistics"
    set-current-plot-pen "Fst"
    plot Fst
    set-current-plot-pen "Gst_nei"
    plot Gst_nei
    set-current-plot-pen "Gst"
    plot Gst]

  if Dest? [set-current-plot "Dest"
    set-current-plot-pen "Dest"
    plot Dest]

  if Gst'? [set-current-plot "Gst Hedrick"
    set-current-plot-pen "Gst_hed"
    plot Gst_hed]

  if PopD? [set-current-plot "Population dynamics"
    set-current-plot-pen "males-A"
    plot count males with [my-landscape = "A"]
    set-current-plot-pen "males-B"
    plot count males with [my-landscape = "B"]
    set-current-plot-pen "females-A"
    plot count females with [my-landscape = "A"]
    set-current-plot-pen "females-B"
    plot count females with [my-landscape = "B"]
  ]

  set-current-plot "Heterozygosity"
  set-current-plot-pen "meanHo"
  plot meanHo
end


to do-plots
  if A? [set-current-plot "Allele diversity"
    set-current-plot-pen "A"
    plot A]

  if m? [set-current-plot "Migration rate"
    set-current-plot-pen "u"
    plot migration-rate]

  set-current-plot "Estimators1"

  if Fst? [set-current-plot-pen "Fst"] plot Fst
  if Gst_nei? [set-current-plot-pen "Gst_nei"] plot Gst_nei
  if Gst? [set-current-plot-pen "Gst"] plot Gst

  set-current-plot "Estimators2"
  if Dest? [set-current-plot-pen "Dest"] plot Dest
  if Gst'? [set-current-plot-pen "Gst_hed"] plot Gst_hed

  if PopD? [set-current-plot "Population dynamics"
    set-current-plot-pen "males-A"
    plot count males with [my-landscape = "A"]
    set-current-plot-pen "males-B"
    plot count males with [my-landscape = "B"]
    set-current-plot-pen "females-A"
    plot count females with [my-landscape = "A"]
    set-current-plot-pen "females-B"
    plot count females with [my-landscape = "B"]
  ]

  set-current-plot "Heterozygosity"
  set-current-plot-pen "meanHo"
  plot meanHo
end


;;;;;;;;;;;;;;;;;;;;;;;;;;;;;;;;;;;;;;;;;;;;;;;;;;;     END PLOTTING     ;;;;;;;;;;;;;;;;;;;;;;;;;;;;;;;;;;;;;;;;;;;;;;;;;;;;;;;;;;;;;;;;;;;;;;
@#$#@#$#@
GRAPHICS-WINDOW
1290
15
1535
254
-1
-1
9.455
1
10
1
1
1
0
0
0
1
0
21
0
21
0
0
1
ticks
30.0

BUTTON
15
50
165
83
NIL
setup\n
NIL
1
T
OBSERVER
NIL
NIL
NIL
NIL
1

MONITOR
365
15
430
60
NIL
year\n
17
1
11

SLIDER
170
50
262
83
duration
duration
0
2000
570
1
1
NIL
HORIZONTAL

BUTTON
15
85
165
118
NIL
go-cycle
T
1
T
OBSERVER
NIL
G
NIL
NIL
1

TEXTBOX
10
10
270
35
BaGen - Barrier Genetics
21
105.0
1

INPUTBOX
210
320
260
380
When?
500
1
0
Number

INPUTBOX
150
320
200
380
nloci
9
1
0
Number

SLIDER
15
245
140
278
permeability
permeability
0
1
0
0.01
1
NIL
HORIZONTAL

MONITOR
365
60
430
105
Total N
count turtles
0
1
11

SLIDER
15
280
140
313
Dispersal
Dispersal
1
30
1
1
1
NIL
HORIZONTAL

BUTTON
190
515
300
548
Export genepop
Write-to-genepop-file
NIL
1
T
OBSERVER
NIL
NIL
NIL
NIL
1

SWITCH
290
705
455
738
export-as-genepop?
export-as-genepop?
1
1
-1000

CHOOSER
10
600
455
645
Working-directory
Working-directory
""
0

SWITCH
10
705
155
738
export-all-years?
export-all-years?
1
1
-1000

SLIDER
15
320
140
353
N-initial-allelic-state
N-initial-allelic-state
0
100
25
1
1
NIL
HORIZONTAL

MONITOR
1270
375
1350
420
Ht
H_t
6
1
11

MONITOR
990
435
1040
480
A_both
A
3
1
11

PLOT
515
435
990
555
Allele diversity
NIL
NIL
0.0
10.0
0.0
10.0
true
false
"" ""
PENS
"A" 1.0 0 -16777216 true "" "plot mean A"

MONITOR
1360
575
1440
620
NIL
meanHo
6
1
11

MONITOR
1270
330
1350
375
Hs
Hs
6
1
11

MONITOR
1350
330
1430
375
cHs
cHs
7
1
11

MONITOR
1350
375
1430
420
cHt
cHt
5
1
11

PLOT
515
245
985
395
Estimators2
NIL
NIL
0.0
10.0
0.0
0.0
true
true
"" ""
PENS
"Dest" 1.0 0 -8053223 true "" ""
"Gst_hed" 1.0 0 -7500403 true "" ""

BUTTON
190
550
300
583
Export genalex
write-to-genalex-file
NIL
1
T
OBSERVER
NIL
NIL
NIL
NIL
1

MONITOR
990
140
1085
185
NIL
Gst_nei
8
1
11

MONITOR
990
250
1085
295
NIL
Dest
8
1
11

MONITOR
990
295
1085
340
NIL
Gst_hed
8
1
11

MONITOR
990
95
1085
140
NIL
Fst
8
1
11

PLOT
905
690
1195
810
Migration rate
NIL
NIL
0.0
0.0
0.0
0.0
true
false
"" ""
PENS
"u" 1.0 0 -10022847 true "" ""

MONITOR
1195
765
1290
810
NIL
migration-rate
4
1
11

MONITOR
365
300
430
345
mutations
mutated-loci
17
1
11

CHOOSER
15
355
140
400
Mutation-model
Mutation-model
"SMM" "KAM" "TPM"
0

SWITCH
15
210
140
243
random-values?
random-values?
1
1
-1000

MONITOR
365
345
430
390
u
prob-mutate-loci
6
1
11

SLIDER
170
85
262
118
cycle
cycle
1
30
570
1
1
NIL
HORIZONTAL

TEXTBOX
1095
295
1245
335
Hedrick's standardized Gst, further corrected for bias when no. pops is small
9
4.0
1

TEXTBOX
1095
95
1285
145
Inbreeding coefficient within subpopulations, relative to total = genetic differentiation among populations. Fst = (Ht-Hs)/Ht
9
4.0
1

TEXTBOX
1095
155
1285
195
Nei's standardized Gst\nSame as Fst_WC from R package 'pegas'
9
4.0
1

TEXTBOX
1095
255
1245
276
Jost's estimate of differentiation\n(as in Genalex)
9
4.0
1

MONITOR
990
185
1085
230
NIL
Gst
8
1
11

TEXTBOX
1095
205
1245
223
Analog of Fst, adjusted for bias
9
4.0
1

MONITOR
365
105
430
150
Pop A
count turtles with [my-landscape =\"A\"]
17
1
11

MONITOR
430
105
490
150
Pop B
count turtles with [my-landscape =\"B\"]
17
1
11

SWITCH
150
210
260
243
IBD?
IBD?
1
1
-1000

SLIDER
150
245
260
278
migration
migration
0
.5
0
.001
1
NIL
HORIZONTAL

TEXTBOX
265
270
355
315
only for Hardy-Weinberg tests
11
3.0
1

MONITOR
365
150
430
195
males A
count males with [my-landscape = \"A\"]
17
1
11

MONITOR
430
150
490
195
males B
count males with [my-landscape = \"B\"]
17
1
11

MONITOR
365
195
432
240
females A
count females with [my-landscape = \"A\"]
17
1
11

MONITOR
430
195
490
240
females B
count females with [my-landscape = \"B\"]
17
1
11

MONITOR
365
245
430
290
NIL
crossings
17
1
11

SLIDER
15
130
110
163
n-males
n-males
0
250
27
1
1
NIL
HORIZONTAL

SLIDER
15
165
110
198
n-females
n-females
0
250
27
1
1
NIL
HORIZONTAL

MONITOR
1430
330
1510
375
NIL
cHs_alt
7
1
11

MONITOR
1430
375
1510
420
NIL
cHt_alt
7
1
11

TEXTBOX
1430
290
1510
326
Genalex in 'Freq.' panel (uHe), and SMOGD
10
93.0
1

PLOT
905
560
1195
685
Population dynamics
NIL
NIL
0.0
10.0
0.0
10.0
true
true
"" ""
PENS
"males-A" 1.0 0 -14070903 true "" ""
"males-B" 1.0 0 -15390905 true "" ""
"females-A" 1.0 0 -7858858 true "" ""
"females-B" 1.0 0 -5825686 true "" ""

MONITOR
1195
595
1265
640
NIL
yes-move
17
1
11

MONITOR
1195
640
1265
685
NIL
no-move
17
1
11

SWITCH
515
55
605
88
Fst?
Fst?
0
1
-1000

SWITCH
805
55
895
88
Dest?
Dest?
0
1
-1000

SWITCH
895
55
985
88
Gst'?
Gst'?
0
1
-1000

SWITCH
515
400
605
433
A?
A?
0
1
-1000

SWITCH
1195
690
1285
723
m?
m?
1
1
-1000

SWITCH
815
560
905
593
PopD?
PopD?
0
1
-1000

SWITCH
515
20
700
53
do-plots?
do-plots?
0
1
-1000

SLIDER
15
400
140
433
mutation-rate
mutation-rate
0
.001
5.0E-4
.0001
1
NIL
HORIZONTAL

SLIDER
115
165
207
198
foreigners
foreigners
0
100
1
1
1
NIL
HORIZONTAL

BUTTON
150
280
260
313
default.mig
set migration 0.5
NIL
1
T
OBSERVER
NIL
NIL
NIL
NIL
1

PLOT
1270
420
1510
570
Heterozygosity
NIL
NIL
0.0
0.0
0.6
1.0
true
false
"" ""
PENS
"meanHo" 1.0 0 -16777216 true "" ""

INPUTBOX
10
645
455
705
filename.txt
NIL
1
0
String

SWITCH
155
705
290
738
export-as-csv?
export-as-csv?
1
1
-1000

BUTTON
190
480
300
513
Export CSV
write-to-csv-file
NIL
1
T
OBSERVER
NIL
NIL
NIL
NIL
1

BUTTON
305
480
467
513
NIL
write-heading-of-csv
NIL
1
T
OBSERVER
NIL
NIL
NIL
NIL
1

PLOT
515
90
985
240
Estimators1
NIL
NIL
0.0
10.0
0.0
0.0
true
true
"" ""
PENS
"Fst" 1.0 0 -16777216 true "" ""
"Gst" 1.0 0 -7500403 true "" ""
"Gst_nei" 1.0 0 -2674135 true "" ""

SWITCH
605
55
695
88
Gst?
Gst?
0
1
-1000

SWITCH
695
55
790
88
Gst_nei?
Gst_nei?
0
1
-1000

SLIDER
215
165
315
198
sample-n
sample-n
1
310
25
1
1
NIL
HORIZONTAL

SWITCH
145
740
305
773
export-csv-final?
export-csv-final?
0
1
-1000

BUTTON
105
775
345
808
NIL
write-heading-of-csv-SENSITIVITY
NIL
1
T
OBSERVER
NIL
NIL
NIL
NIL
1

SWITCH
515
665
690
698
sensitivity-analysis?
sensitivity-analysis?
0
1
-1000

SLIDER
515
700
690
733
n-replicates
n-replicates
1
1000
1
1
1
NIL
HORIZONTAL

CHOOSER
515
735
692
780
parameter-to-test
parameter-to-test
"n-males" "migration" "foreigners" "Mutaton-model" "mutation-rate" "N-initial-allelic-state"
5

BUTTON
105
810
345
843
NIL
delete-sensitivity-file
NIL
1
T
OBSERVER
NIL
NIL
NIL
NIL
1

SLIDER
700
700
835
733
n-combinations
n-combinations
1
30
100
1
1
NIL
HORIZONTAL

BUTTON
15
440
160
473
NIL
set-defaul-parameters
NIL
1
T
OBSERVER
NIL
NIL
NIL
NIL
1

@#$#@#$#@
@#$#@#$#@
default
true
0
Polygon -7500403 true true 150 5 40 250 150 205 260 250

airplane
true
0
Polygon -7500403 true true 150 0 135 15 120 60 120 105 15 165 15 195 120 180 135 240 105 270 120 285 150 270 180 285 210 270 165 240 180 180 285 195 285 165 180 105 180 60 165 15

arrow
true
0
Polygon -7500403 true true 150 0 0 150 105 150 105 293 195 293 195 150 300 150

box
false
0
Polygon -7500403 true true 150 285 285 225 285 75 150 135
Polygon -7500403 true true 150 135 15 75 150 15 285 75
Polygon -7500403 true true 15 75 15 225 150 285 150 135
Line -16777216 false 150 285 150 135
Line -16777216 false 150 135 15 75
Line -16777216 false 150 135 285 75

bug
true
0
Circle -7500403 true true 96 182 108
Circle -7500403 true true 110 127 80
Circle -7500403 true true 110 75 80
Line -7500403 true 150 100 80 30
Line -7500403 true 150 100 220 30

butterfly
true
0
Polygon -7500403 true true 150 165 209 199 225 225 225 255 195 270 165 255 150 240
Polygon -7500403 true true 150 165 89 198 75 225 75 255 105 270 135 255 150 240
Polygon -7500403 true true 139 148 100 105 55 90 25 90 10 105 10 135 25 180 40 195 85 194 139 163
Polygon -7500403 true true 162 150 200 105 245 90 275 90 290 105 290 135 275 180 260 195 215 195 162 165
Polygon -16777216 true false 150 255 135 225 120 150 135 120 150 105 165 120 180 150 165 225
Circle -16777216 true false 135 90 30
Line -16777216 false 150 105 195 60
Line -16777216 false 150 105 105 60

car
false
0
Polygon -7500403 true true 300 180 279 164 261 144 240 135 226 132 213 106 203 84 185 63 159 50 135 50 75 60 0 150 0 165 0 225 300 225 300 180
Circle -16777216 true false 180 180 90
Circle -16777216 true false 30 180 90
Polygon -16777216 true false 162 80 132 78 134 135 209 135 194 105 189 96 180 89
Circle -7500403 true true 47 195 58
Circle -7500403 true true 195 195 58

circle
false
0
Circle -7500403 true true 0 0 300

circle 2
false
0
Circle -7500403 true true 0 0 300
Circle -16777216 true false 30 30 240

cow
false
0
Polygon -7500403 true true 200 193 197 249 179 249 177 196 166 187 140 189 93 191 78 179 72 211 49 209 48 181 37 149 25 120 25 89 45 72 103 84 179 75 198 76 252 64 272 81 293 103 285 121 255 121 242 118 224 167
Polygon -7500403 true true 73 210 86 251 62 249 48 208
Polygon -7500403 true true 25 114 16 195 9 204 23 213 25 200 39 123

cylinder
false
0
Circle -7500403 true true 0 0 300

dot
false
0
Circle -7500403 true true 90 90 120

face happy
false
0
Circle -7500403 true true 8 8 285
Circle -16777216 true false 60 75 60
Circle -16777216 true false 180 75 60
Polygon -16777216 true false 150 255 90 239 62 213 47 191 67 179 90 203 109 218 150 225 192 218 210 203 227 181 251 194 236 217 212 240

face neutral
false
0
Circle -7500403 true true 8 7 285
Circle -16777216 true false 60 75 60
Circle -16777216 true false 180 75 60
Rectangle -16777216 true false 60 195 240 225

face sad
false
0
Circle -7500403 true true 8 8 285
Circle -16777216 true false 60 75 60
Circle -16777216 true false 180 75 60
Polygon -16777216 true false 150 168 90 184 62 210 47 232 67 244 90 220 109 205 150 198 192 205 210 220 227 242 251 229 236 206 212 183

fish
false
0
Polygon -1 true false 44 131 21 87 15 86 0 120 15 150 0 180 13 214 20 212 45 166
Polygon -1 true false 135 195 119 235 95 218 76 210 46 204 60 165
Polygon -1 true false 75 45 83 77 71 103 86 114 166 78 135 60
Polygon -7500403 true true 30 136 151 77 226 81 280 119 292 146 292 160 287 170 270 195 195 210 151 212 30 166
Circle -16777216 true false 215 106 30

flag
false
0
Rectangle -7500403 true true 60 15 75 300
Polygon -7500403 true true 90 150 270 90 90 30
Line -7500403 true 75 135 90 135
Line -7500403 true 75 45 90 45

flower
false
0
Polygon -10899396 true false 135 120 165 165 180 210 180 240 150 300 165 300 195 240 195 195 165 135
Circle -7500403 true true 85 132 38
Circle -7500403 true true 130 147 38
Circle -7500403 true true 192 85 38
Circle -7500403 true true 85 40 38
Circle -7500403 true true 177 40 38
Circle -7500403 true true 177 132 38
Circle -7500403 true true 70 85 38
Circle -7500403 true true 130 25 38
Circle -7500403 true true 96 51 108
Circle -16777216 true false 113 68 74
Polygon -10899396 true false 189 233 219 188 249 173 279 188 234 218
Polygon -10899396 true false 180 255 150 210 105 210 75 240 135 240

hex
false
0
Polygon -7500403 true true 0 150 75 30 225 30 300 150 225 270 75 270

house
false
0
Rectangle -7500403 true true 45 120 255 285
Rectangle -16777216 true false 120 210 180 285
Polygon -7500403 true true 15 120 150 15 285 120
Line -16777216 false 30 120 270 120

leaf
false
0
Polygon -7500403 true true 150 210 135 195 120 210 60 210 30 195 60 180 60 165 15 135 30 120 15 105 40 104 45 90 60 90 90 105 105 120 120 120 105 60 120 60 135 30 150 15 165 30 180 60 195 60 180 120 195 120 210 105 240 90 255 90 263 104 285 105 270 120 285 135 240 165 240 180 270 195 240 210 180 210 165 195
Polygon -7500403 true true 135 195 135 240 120 255 105 255 105 285 135 285 165 240 165 195

line
true
0
Line -7500403 true 150 0 150 300

line half
true
0
Line -7500403 true 150 0 150 150

mouse side
false
0
Polygon -7500403 true true 38 162 24 165 19 174 22 192 47 213 90 225 135 230 161 240 178 262 150 246 117 238 73 232 36 220 11 196 7 171 15 153 37 146 46 145
Polygon -7500403 true true 289 142 271 165 237 164 217 185 235 192 254 192 259 199 245 200 248 203 226 199 200 194 155 195 122 185 84 187 91 195 82 192 83 201 72 190 67 199 62 185 46 183 36 165 40 134 57 115 74 106 60 109 90 97 112 94 92 93 130 86 154 88 134 81 183 90 197 94 183 86 212 95 211 88 224 83 235 88 248 97 246 90 257 107 255 97 270 120
Polygon -16777216 true false 234 100 220 96 210 100 214 111 228 116 239 115
Circle -16777216 true false 246 117 20
Line -7500403 true 270 153 282 174
Line -7500403 true 272 153 255 173
Line -7500403 true 269 156 268 177

pentagon
false
0
Polygon -7500403 true true 150 15 15 120 60 285 240 285 285 120

person
false
0
Circle -7500403 true true 110 5 80
Polygon -7500403 true true 105 90 120 195 90 285 105 300 135 300 150 225 165 300 195 300 210 285 180 195 195 90
Rectangle -7500403 true true 127 79 172 94
Polygon -7500403 true true 195 90 240 150 225 180 165 105
Polygon -7500403 true true 105 90 60 150 75 180 135 105

plant
false
0
Rectangle -7500403 true true 135 90 165 300
Polygon -7500403 true true 135 255 90 210 45 195 75 255 135 285
Polygon -7500403 true true 165 255 210 210 255 195 225 255 165 285
Polygon -7500403 true true 135 180 90 135 45 120 75 180 135 210
Polygon -7500403 true true 165 180 165 210 225 180 255 120 210 135
Polygon -7500403 true true 135 105 90 60 45 45 75 105 135 135
Polygon -7500403 true true 165 105 165 135 225 105 255 45 210 60
Polygon -7500403 true true 135 90 120 45 150 15 180 45 165 90

sheep
false
0
Rectangle -7500403 true true 151 225 180 285
Rectangle -7500403 true true 47 225 75 285
Rectangle -7500403 true true 15 75 210 225
Circle -7500403 true true 135 75 150
Circle -16777216 true false 165 76 116

square
false
0
Rectangle -7500403 true true 30 30 270 270

square 2
false
0
Rectangle -7500403 true true 30 30 270 270
Rectangle -16777216 true false 60 60 240 240

star
false
0
Polygon -7500403 true true 151 1 185 108 298 108 207 175 242 282 151 216 59 282 94 175 3 108 116 108

target
false
0
Circle -7500403 true true 0 0 300
Circle -16777216 true false 30 30 240
Circle -7500403 true true 60 60 180
Circle -16777216 true false 90 90 120
Circle -7500403 true true 120 120 60

tree
false
0
Circle -7500403 true true 118 3 94
Rectangle -6459832 true false 120 195 180 300
Circle -7500403 true true 65 21 108
Circle -7500403 true true 116 41 127
Circle -7500403 true true 45 90 120
Circle -7500403 true true 104 74 152

triangle
false
0
Polygon -7500403 true true 150 30 15 255 285 255

triangle 2
false
0
Polygon -7500403 true true 150 30 15 255 285 255
Polygon -16777216 true false 151 99 225 223 75 224

truck
false
0
Rectangle -7500403 true true 4 45 195 187
Polygon -7500403 true true 296 193 296 150 259 134 244 104 208 104 207 194
Rectangle -1 true false 195 60 195 105
Polygon -16777216 true false 238 112 252 141 219 141 218 112
Circle -16777216 true false 234 174 42
Rectangle -7500403 true true 181 185 214 194
Circle -16777216 true false 144 174 42
Circle -16777216 true false 24 174 42
Circle -7500403 false true 24 174 42
Circle -7500403 false true 144 174 42
Circle -7500403 false true 234 174 42

turtle
true
0
Polygon -10899396 true false 215 204 240 233 246 254 228 266 215 252 193 210
Polygon -10899396 true false 195 90 225 75 245 75 260 89 269 108 261 124 240 105 225 105 210 105
Polygon -10899396 true false 105 90 75 75 55 75 40 89 31 108 39 124 60 105 75 105 90 105
Polygon -10899396 true false 132 85 134 64 107 51 108 17 150 2 192 18 192 52 169 65 172 87
Polygon -10899396 true false 85 204 60 233 54 254 72 266 85 252 107 210
Polygon -7500403 true true 119 75 179 75 209 101 224 135 220 225 175 261 128 261 81 224 74 135 88 99

wheel
false
0
Circle -7500403 true true 3 3 294
Circle -16777216 true false 30 30 240
Line -7500403 true 150 285 150 15
Line -7500403 true 15 150 285 150
Circle -7500403 true true 120 120 60
Line -7500403 true 216 40 79 269
Line -7500403 true 40 84 269 221
Line -7500403 true 40 216 269 79
Line -7500403 true 84 40 221 269

x
false
0
Polygon -7500403 true true 270 75 225 30 30 225 75 270
Polygon -7500403 true true 30 75 75 30 270 225 225 270

@#$#@#$#@
NetLogo 5.3
@#$#@#$#@
@#$#@#$#@
@#$#@#$#@
<experiments>
  <experiment name="Simulation 1" repetitions="100" runMetricsEveryStep="true">
    <setup>setup</setup>
    <go>go-cycle</go>
    <enumeratedValueSet variable="random-values?">
      <value value="false"/>
    </enumeratedValueSet>
    <enumeratedValueSet variable="mutation-rate">
      <value value="5.0E-4"/>
    </enumeratedValueSet>
    <enumeratedValueSet variable="migration">
      <value value="0"/>
      <value value="0.01"/>
      <value value="0.05"/>
      <value value="0.1"/>
      <value value="0"/>
      <value value="0.01"/>
      <value value="0.05"/>
      <value value="0.1"/>
    </enumeratedValueSet>
    <enumeratedValueSet variable="n-males">
      <value value="10"/>
      <value value="27"/>
      <value value="50"/>
    </enumeratedValueSet>
    <enumeratedValueSet variable="nloci">
      <value value="9"/>
    </enumeratedValueSet>
    <enumeratedValueSet variable="Mutation-model">
      <value value="&quot;SMM&quot;"/>
    </enumeratedValueSet>
    <enumeratedValueSet variable="foreigners">
      <value value="1"/>
    </enumeratedValueSet>
    <enumeratedValueSet variable="N-initial-allelic-state">
      <value value="30"/>
    </enumeratedValueSet>
    <enumeratedValueSet variable="duration">
      <value value="1000"/>
    </enumeratedValueSet>
    <enumeratedValueSet variable="When?">
      <value value="500"/>
    </enumeratedValueSet>
    <enumeratedValueSet variable="cycle">
      <value value="2"/>
    </enumeratedValueSet>
    <enumeratedValueSet variable="sample-n">
      <value value="25"/>
    </enumeratedValueSet>
    <enumeratedValueSet variable="export-all-years?">
      <value value="true"/>
    </enumeratedValueSet>
    <enumeratedValueSet variable="export-as-csv?">
      <value value="true"/>
    </enumeratedValueSet>
    <enumeratedValueSet variable="export-csv-final?">
      <value value="false"/>
    </enumeratedValueSet>
    <enumeratedValueSet variable="export-as-genepop?">
      <value value="false"/>
    </enumeratedValueSet>
    <enumeratedValueSet variable="sensitivity-analysis?">
      <value value="false"/>
    </enumeratedValueSet>
    <enumeratedValueSet variable="Working-directory">
      <value value="&quot;/Users/fernandoascensao/Dropbox/7 Road barrier detection/Netlogo_Model/outputs/&quot;"/>
    </enumeratedValueSet>
    <enumeratedValueSet variable="do-plots?">
      <value value="true"/>
    </enumeratedValueSet>
    <enumeratedValueSet variable="PopD?">
      <value value="true"/>
    </enumeratedValueSet>
    <enumeratedValueSet variable="A?">
      <value value="true"/>
    </enumeratedValueSet>
    <enumeratedValueSet variable="Gst'?">
      <value value="true"/>
    </enumeratedValueSet>
    <enumeratedValueSet variable="m?">
      <value value="false"/>
    </enumeratedValueSet>
    <enumeratedValueSet variable="Dest?">
      <value value="true"/>
    </enumeratedValueSet>
    <enumeratedValueSet variable="Fst?">
      <value value="true"/>
    </enumeratedValueSet>
    <enumeratedValueSet variable="Gst_nei?">
      <value value="true"/>
    </enumeratedValueSet>
    <enumeratedValueSet variable="Gst?">
      <value value="true"/>
    </enumeratedValueSet>
    <enumeratedValueSet variable="filename.txt">
      <value value="&quot;Simulatio_Ne_20_54_100_&quot;"/>
    </enumeratedValueSet>
    <enumeratedValueSet variable="IBD?">
      <value value="false"/>
    </enumeratedValueSet>
    <enumeratedValueSet variable="permeability">
      <value value="0"/>
    </enumeratedValueSet>
    <enumeratedValueSet variable="Dispersal">
      <value value="1"/>
    </enumeratedValueSet>
  </experiment>
  <experiment name="sensitivity-analysis-random-values" repetitions="7000" runMetricsEveryStep="false">
    <setup>setup</setup>
    <go>go-cycle</go>
    <metric>count turtles</metric>
    <enumeratedValueSet variable="When?">
      <value value="500"/>
    </enumeratedValueSet>
    <enumeratedValueSet variable="export-as-csv?">
      <value value="false"/>
    </enumeratedValueSet>
    <enumeratedValueSet variable="sample-n">
      <value value="105"/>
    </enumeratedValueSet>
    <enumeratedValueSet variable="sensitivity-analysis?">
      <value value="false"/>
    </enumeratedValueSet>
    <enumeratedValueSet variable="Working-directory">
      <value value="&quot;/Users/Fernando/Dropbox/7 Road barrier detection/Netlogo_Model/outputs/&quot;"/>
    </enumeratedValueSet>
    <enumeratedValueSet variable="cycle">
      <value value="570"/>
    </enumeratedValueSet>
    <enumeratedValueSet variable="random-values?">
      <value value="true"/>
    </enumeratedValueSet>
    <enumeratedValueSet variable="export-csv-final?">
      <value value="true"/>
    </enumeratedValueSet>
    <enumeratedValueSet variable="nloci">
      <value value="9"/>
    </enumeratedValueSet>
    <enumeratedValueSet variable="duration">
      <value value="570"/>
    </enumeratedValueSet>
  </experiment>
  <experiment name="Sensitivity-analysis" repetitions="1" runMetricsEveryStep="true">
    <setup>setup</setup>
    <go>go-cycle</go>
    <enumeratedValueSet variable="random-values?">
      <value value="false"/>
    </enumeratedValueSet>
    <enumeratedValueSet variable="parameter-to-test">
      <value value="&quot;n-males&quot;"/>
      <value value="&quot;foreigners&quot;"/>
      <value value="&quot;Mutaton-model&quot;"/>
      <value value="&quot;mutation-rate&quot;"/>
      <value value="&quot;N-initial-allelic-state&quot;"/>
    </enumeratedValueSet>
    <enumeratedValueSet variable="migration">
      <value value="0"/>
      <value value="0.01"/>
      <value value="0.05"/>
      <value value="0.1"/>
    </enumeratedValueSet>
    <enumeratedValueSet variable="nloci">
      <value value="9"/>
    </enumeratedValueSet>
    <enumeratedValueSet variable="When?">
      <value value="500"/>
    </enumeratedValueSet>
    <enumeratedValueSet variable="sample-n">
      <value value="25"/>
    </enumeratedValueSet>
    <enumeratedValueSet variable="export-all-years?">
      <value value="false"/>
    </enumeratedValueSet>
    <enumeratedValueSet variable="export-as-csv?">
      <value value="false"/>
    </enumeratedValueSet>
    <enumeratedValueSet variable="export-csv-final?">
      <value value="true"/>
    </enumeratedValueSet>
    <enumeratedValueSet variable="export-as-genepop?">
      <value value="false"/>
    </enumeratedValueSet>
    <enumeratedValueSet variable="sensitivity-analysis?">
      <value value="true"/>
    </enumeratedValueSet>
    <enumeratedValueSet variable="do-plots?">
      <value value="true"/>
    </enumeratedValueSet>
    <enumeratedValueSet variable="PopD?">
      <value value="true"/>
    </enumeratedValueSet>
    <enumeratedValueSet variable="A?">
      <value value="true"/>
    </enumeratedValueSet>
    <enumeratedValueSet variable="Gst'?">
      <value value="true"/>
    </enumeratedValueSet>
    <enumeratedValueSet variable="m?">
      <value value="false"/>
    </enumeratedValueSet>
    <enumeratedValueSet variable="Dest?">
      <value value="true"/>
    </enumeratedValueSet>
    <enumeratedValueSet variable="Fst?">
      <value value="true"/>
    </enumeratedValueSet>
    <enumeratedValueSet variable="Gst_nei?">
      <value value="true"/>
    </enumeratedValueSet>
    <enumeratedValueSet variable="Gst?">
      <value value="true"/>
    </enumeratedValueSet>
    <enumeratedValueSet variable="IBD?">
      <value value="false"/>
    </enumeratedValueSet>
    <enumeratedValueSet variable="permeability">
      <value value="0"/>
    </enumeratedValueSet>
    <enumeratedValueSet variable="Dispersal">
      <value value="1"/>
    </enumeratedValueSet>
    <enumeratedValueSet variable="n-replicates">
      <value value="1"/>
    </enumeratedValueSet>
    <enumeratedValueSet variable="n-combinations">
      <value value="100"/>
    </enumeratedValueSet>
  </experiment>
</experiments>
@#$#@#$#@
@#$#@#$#@
default
0.0
-0.2 0 0.0 1.0
0.0 1 1.0 0.0
0.2 0 0.0 1.0
link direction
true
0
Line -7500403 true 150 150 90 180
Line -7500403 true 150 150 210 180

@#$#@#$#@
1
@#$#@#$#@
